# Supplementary material for: Externally Validated Deep Learning Analysis of Chest Radiographs for Differentiating COVID-19 and Viral Pneumonia
Source: Diagnostics (Basel). 2026 Mar 26;16(7):995. doi: 10.3390/diagnostics16070995 (PMC13072745; doi:10.3390/diagnostics16070995)
Supplement: Supplementary file 1 [file diagnostics-16-00995-s001.zip]

Archive with 1 entries (1 files):
- diagnostics-4160995-supplementary.pdf
